# Supplementary material for: Taste and pheromonal inputs govern the regulation of time investment for mating by sexual experience in male Drosophila melanogaster
Source: PLoS Genet. 2023 May 22;19(5):e1010753. doi: 10.1371/journal.pgen.1010753 (PMC10237673; doi:10.1371/journal.pgen.1010753)
Supplement: S1 Raw Data — (ZIP) [file pgen.1010753.s018.zip]

Archive with 290 entries (290 files):
- PLOS-GENETICS_Fig.10C.pzf
- __MACOSX/._PLOS-GENETICS_Fig.10C.pzf
- PLOS-GENETICS_Fig.10F.pzf
- __MACOSX/._PLOS-GENETICS_Fig.10F.pzf
- PLOS-GENETICS_Fig.10G.pzf
- __MACOSX/._PLOS-GENETICS_Fig.10G.pzf
- PLOS-GENETICS_Fig.S13F.pzf
- __MACOSX/._PLOS-GENETICS_Fig.S13F.pzf
- PLOS-GENETICS_Fig.S13E.pzf
- __MACOSX/._PLOS-GENETICS_Fig.S13E.pzf
- PLOS-GENETICS_Fig.S13D.pzf
- __MACOSX/._PLOS-GENETICS_Fig.S13D.pzf
- PLOS-GENETICS_Fig.S13C.pzf
- __MACOSX/._PLOS-GENETICS_Fig.S13C.pzf
- PLOS-GENETICS_Fig.S13B.pzf
- __MACOSX/._PLOS-GENETICS_Fig.S13B.pzf
- PLOS-GENETICS_Fig.S13A.pzf
- __MACOSX/._PLOS-GENETICS_Fig.S13A.pzf
- PLOS-GENETICS_Fig.S12N.pzf
- __MACOSX/._PLOS-GENETICS_Fig.S12N.pzf
- PLOS-GENETICS_Fig.S12M.pzf
- __MACOSX/._PLOS-GENETICS_Fig.S12M.pzf
- PLOS-GENETICS_Fig.S12L.pzf
- __MACOSX/._PLOS-GENETICS_Fig.S12L.pzf
- PLOS-GENETICS_Fig.S12K.pzf
- __MACOSX/._PLOS-GENETICS_Fig.S12K.pzf
- PLOS-GENETICS_Fig.S12J.pzf
- __MACOSX/._PLOS-GENETICS_Fig.S12J.pzf
- PLOS-GENETICS_Fig.S12I.pzf
- __MACOSX/._PLOS-GENETICS_Fig.S12I.pzf
- PLOS-GENETICS_Fig.S12H.pzf
- __MACOSX/._PLOS-GENETICS_Fig.S12H.pzf
- PLOS-GENETICS_Fig.S12G.pzf
- __MACOSX/._PLOS-GENETICS_Fig.S12G.pzf
- PLOS-GENETICS_Fig.S12F.pzf
- __MACOSX/._PLOS-GENETICS_Fig.S12F.pzf
- PLOS-GENETICS_Fig.S12E.pzf
- __MACOSX/._PLOS-GENETICS_Fig.S12E.pzf
- PLOS-GENETICS_Fig.S12D.pzf
- __MACOSX/._PLOS-GENETICS_Fig.S12D.pzf
- PLOS-GENETICS_Fig.S12C.pzf
- __MACOSX/._PLOS-GENETICS_Fig.S12C.pzf
- PLOS-GENETICS_Fig.S12B.pzf
- __MACOSX/._PLOS-GENETICS_Fig.S12B.pzf
- PLOS-GENETICS_Fig.S11B-C.pzf
- __MACOSX/._PLOS-GENETICS_Fig.S11B-C.pzf
- PLOS-GENETICS_Fig.10E.pzf
- __MACOSX/._PLOS-GENETICS_Fig.10E.pzf
- PLOS-GENETICS_Fig.10D.pzf
- __MACOSX/._PLOS-GENETICS_Fig.10D.pzf
- PLOS-GENETICS_Fig.10B.pzf
- __MACOSX/._PLOS-GENETICS_Fig.10B.pzf
- PLOS-GENETICS_Fig.10A.pzf
- __MACOSX/._PLOS-GENETICS_Fig.10A.pzf
- PLOS-GENETICS_Fig.S9I.pzf
- __MACOSX/._PLOS-GENETICS_Fig.S9I.pzf
- PLOS-GENETICS_Fig.S9H.pzf
- __MACOSX/._PLOS-GENETICS_Fig.S9H.pzf
- PLOS-GENETICS_Fig.S9G.pzf
- __MACOSX/._PLOS-GENETICS_Fig.S9G.pzf
- PLOS-GENETICS_Fig.S9F.pzf
- __MACOSX/._PLOS-GENETICS_Fig.S9F.pzf
- PLOS-GENETICS_Fig.S9E.pzf
- __MACOSX/._PLOS-GENETICS_Fig.S9E.pzf
- PLOS-GENETICS_Fig.S9D.pzf
- __MACOSX/._PLOS-GENETICS_Fig.S9D.pzf
- PLOS-GENETICS_Fig.9J.pzf
- __MACOSX/._PLOS-GENETICS_Fig.9J.pzf
- PLOS-GENETICS_Fig.9I.pzf
- __MACOSX/._PLOS-GENETICS_Fig.9I.pzf
- PLOS-GENETICS_Fig.9H.pzf
- __MACOSX/._PLOS-GENETICS_Fig.9H.pzf
- PLOS-GENETICS_Fig.9G.pzf
- __MACOSX/._PLOS-GENETICS_Fig.9G.pzf
- PLOS-GENETICS_Fig.9C.pzf
- __MACOSX/._PLOS-GENETICS_Fig.9C.pzf
- PLOS-GENETICS_Fig.9B.pzf
- __MACOSX/._PLOS-GENETICS_Fig.9B.pzf
- PLOS-GENETICS_Fig.9A.pzf
- __MACOSX/._PLOS-GENETICS_Fig.9A.pzf
- PLOS-GENETICS_Fig.S8J.pzf
- __MACOSX/._PLOS-GENETICS_Fig.S8J.pzf
- PLOS-GENETICS_Fig.S8I.pzf
- __MACOSX/._PLOS-GENETICS_Fig.S8I.pzf
- PLOS-GENETICS_Fig.S8H.pzf
- __MACOSX/._PLOS-GENETICS_Fig.S8H.pzf
- PLOS-GENETICS_Fig.S8C.pzf
- __MACOSX/._PLOS-GENETICS_Fig.S8C.pzf
- PLOS-GENETICS_Fig.S8B.pzf
- __MACOSX/._PLOS-GENETICS_Fig.S8B.pzf
- PLOS-GENETICS_Fig.S8A.pzf
- __MACOSX/._PLOS-GENETICS_Fig.S8A.pzf
- PLOS-GENETICS_Fig.8F.pzf
- __MACOSX/._PLOS-GENETICS_Fig.8F.pzf
- PLOS-GENETICS_Fig.8E.pzf
- __MACOSX/._PLOS-GENETICS_Fig.8E.pzf
- PLOS-GENETICS_Fig.8D.pzf
- __MACOSX/._PLOS-GENETICS_Fig.8D.pzf
- PLOS-GENETICS_Fig.8C.pzf
- __MACOSX/._PLOS-GENETICS_Fig.8C.pzf
- PLOS-GENETICS_Fig.8B.pzf
- __MACOSX/._PLOS-GENETICS_Fig.8B.pzf
- PLOS-GENETICS_Fig.8A.pzf
- __MACOSX/._PLOS-GENETICS_Fig.8A.pzf
- PLOS-GENETICS_Fig.S7H.pzf
- __MACOSX/._PLOS-GENETICS_Fig.S7H.pzf
- PLOS-GENETICS_Fig.S7G.pzf
- __MACOSX/._PLOS-GENETICS_Fig.S7G.pzf
- PLOS-GENETICS_Fig.S7F.pzf
- __MACOSX/._PLOS-GENETICS_Fig.S7F.pzf
- PLOS-GENETICS_Fig.S7E.pzf
- __MACOSX/._PLOS-GENETICS_Fig.S7E.pzf
- PLOS-GENETICS_Fig.S7C.pzf
- __MACOSX/._PLOS-GENETICS_Fig.S7C.pzf
- PLOS-GENETICS_Fig.S7B.pzf
- __MACOSX/._PLOS-GENETICS_Fig.S7B.pzf
- PLOS-GENETICS_Fig.S7A.pzf
- __MACOSX/._PLOS-GENETICS_Fig.S7A.pzf
- PLOS-GENETICS_Fig.7H.pzf
- __MACOSX/._PLOS-GENETICS_Fig.7H.pzf
- PLOS-GENETICS_Fig.7G.pzf
- __MACOSX/._PLOS-GENETICS_Fig.7G.pzf
- PLOS-GENETICS_Fig.7F.pzf
- __MACOSX/._PLOS-GENETICS_Fig.7F.pzf
- PLOS-GENETICS_Fig.7E.pzf
- __MACOSX/._PLOS-GENETICS_Fig.7E.pzf
- PLOS-GENETICS_Fig.7D.pzf
- __MACOSX/._PLOS-GENETICS_Fig.7D.pzf
- PLOS-GENETICS_Fig.7C.pzf
- __MACOSX/._PLOS-GENETICS_Fig.7C.pzf
- PLOS-GENETICS_Fig.7B.pzf
- __MACOSX/._PLOS-GENETICS_Fig.7B.pzf
- PLOS-GENETICS_Fig.7A.pzf
- __MACOSX/._PLOS-GENETICS_Fig.7A.pzf
- PLOS-GENETICS_Fig.S6G.pzf
- __MACOSX/._PLOS-GENETICS_Fig.S6G.pzf
- PLOS-GENETICS_Fig.S6F.pzf
- __MACOSX/._PLOS-GENETICS_Fig.S6F.pzf
- PLOS-GENETICS_Fig.S6E.pzf
- __MACOSX/._PLOS-GENETICS_Fig.S6E.pzf
- PLOS-GENETICS_Fig.S6D.pzf
- __MACOSX/._PLOS-GENETICS_Fig.S6D.pzf
- PLOS-GENETICS_Fig.S6C.pzf
- __MACOSX/._PLOS-GENETICS_Fig.S6C.pzf
- PLOS-GENETICS_Fig.S6B.pzf
- __MACOSX/._PLOS-GENETICS_Fig.S6B.pzf
- PLOS-GENETICS_Fig.S6A.pzf
- __MACOSX/._PLOS-GENETICS_Fig.S6A.pzf
- PLOS-GENETICS_Fig.6I.pzf
- __MACOSX/._PLOS-GENETICS_Fig.6I.pzf
- PLOS-GENETICS_Fig.6H.pzf
- __MACOSX/._PLOS-GENETICS_Fig.6H.pzf
- PLOS-GENETICS_Fig.6D.pzf
- __MACOSX/._PLOS-GENETICS_Fig.6D.pzf
- PLOS-GENETICS_Fig.6C.pzf
- __MACOSX/._PLOS-GENETICS_Fig.6C.pzf
- PLOS-GENETICS_Fig.6B.pzf
- __MACOSX/._PLOS-GENETICS_Fig.6B.pzf
- PLOS-GENETICS_Fig.6A.pzf
- __MACOSX/._PLOS-GENETICS_Fig.6A.pzf
- PLOS-GENETICS_Fig.S5D.pzf
- __MACOSX/._PLOS-GENETICS_Fig.S5D.pzf
- PLOS-GENETICS_Fig.S5C.pzf
- __MACOSX/._PLOS-GENETICS_Fig.S5C.pzf
- PLOS-GENETICS_Fig.S5B.pzf
- __MACOSX/._PLOS-GENETICS_Fig.S5B.pzf
- PLOS-GENETICS_Fig.5F.pzf
- __MACOSX/._PLOS-GENETICS_Fig.5F.pzf
- PLOS-GENETICS_Fig.5G.pzf
- __MACOSX/._PLOS-GENETICS_Fig.5G.pzf
- PLOS-GENETICS_Fig.5E.pzf
- __MACOSX/._PLOS-GENETICS_Fig.5E.pzf
- PLOS-GENETICS_Fig.5D.pzf
- __MACOSX/._PLOS-GENETICS_Fig.5D.pzf
- PLOS-GENETICS_Fig.5C.pzf
- __MACOSX/._PLOS-GENETICS_Fig.5C.pzf
- PLOS-GENETICS_Fig.5B.pzf
- __MACOSX/._PLOS-GENETICS_Fig.5B.pzf
- PLOS-GENETICS_Fig.S4D.pzf
- __MACOSX/._PLOS-GENETICS_Fig.S4D.pzf
- PLOS-GENETICS_Fig.S4C.pzf
- __MACOSX/._PLOS-GENETICS_Fig.S4C.pzf
- PLOS-GENETICS_Fig.S4B.pzf
- __MACOSX/._PLOS-GENETICS_Fig.S4B.pzf
- PLOS-GENETICS_Fig.S4A.pzf
- __MACOSX/._PLOS-GENETICS_Fig.S4A.pzf
- PLOS-GENETICS_Fig.4J.pzf
- __MACOSX/._PLOS-GENETICS_Fig.4J.pzf
- PLOS-GENETICS_Fig.4I.pzf
- __MACOSX/._PLOS-GENETICS_Fig.4I.pzf
- PLOS-GENETICS_Fig.4H.pzf
- __MACOSX/._PLOS-GENETICS_Fig.4H.pzf
- PLOS-GENETICS_Fig.4G.pzf
- __MACOSX/._PLOS-GENETICS_Fig.4G.pzf
- PLOS-GENETICS_Fig.4F.pzf
- __MACOSX/._PLOS-GENETICS_Fig.4F.pzf
- PLOS-GENETICS_Fig.4E.pzf
- __MACOSX/._PLOS-GENETICS_Fig.4E.pzf
- PLOS-GENETICS_Fig.4D.pzf
- __MACOSX/._PLOS-GENETICS_Fig.4D.pzf
- PLOS-GENETICS_Fig.4C.pzf
- __MACOSX/._PLOS-GENETICS_Fig.4C.pzf
- PLOS-GENETICS_Fig.3C.pzf
- __MACOSX/._PLOS-GENETICS_Fig.3C.pzf
- PLOS-GENETICS_Fig.3B.pzf
- __MACOSX/._PLOS-GENETICS_Fig.3B.pzf
- PLOS-GENETICS_Fig.3A.pzf
- __MACOSX/._PLOS-GENETICS_Fig.3A.pzf
- PLOS-GENETICS_Fig.S2L.pzf
- __MACOSX/._PLOS-GENETICS_Fig.S2L.pzf
- PLOS-GENETICS_Fig.S2C.pzf
- __MACOSX/._PLOS-GENETICS_Fig.S2C.pzf
- PLOS-GENETICS_Fig.S2B.pzf
- __MACOSX/._PLOS-GENETICS_Fig.S2B.pzf
- PLOS-GENETICS_Fig.S2A.pzf
- __MACOSX/._PLOS-GENETICS_Fig.S2A.pzf
- PLOS-GENETICS_Fig.2N.pzf
- __MACOSX/._PLOS-GENETICS_Fig.2N.pzf
- PLOS-GENETICS_Fig.2M.pzf
- __MACOSX/._PLOS-GENETICS_Fig.2M.pzf
- PLOS-GENETICS_Fig.2L.pzf
- __MACOSX/._PLOS-GENETICS_Fig.2L.pzf
- PLOS-GENETICS_Fig.2K.pzf
- __MACOSX/._PLOS-GENETICS_Fig.2K.pzf
- PLOS-GENETICS_Fig.2J.pzf
- __MACOSX/._PLOS-GENETICS_Fig.2J.pzf
- PLOS-GENETICS_Fig.2I.pzf
- __MACOSX/._PLOS-GENETICS_Fig.2I.pzf
- PLOS-GENETICS_Fig.2H.pzf
- __MACOSX/._PLOS-GENETICS_Fig.2H.pzf
- PLOS-GENETICS_Fig.2G.pzf
- __MACOSX/._PLOS-GENETICS_Fig.2G.pzf
- PLOS-GENETICS_Fig.2F.pzf
- __MACOSX/._PLOS-GENETICS_Fig.2F.pzf
- PLOS-GENETICS_Fig.2E.pzf
- __MACOSX/._PLOS-GENETICS_Fig.2E.pzf
- PLOS-GENETICS_Fig.2D.pzf
- __MACOSX/._PLOS-GENETICS_Fig.2D.pzf
- PLOS-GENETICS_Fig.2C.pzf
- __MACOSX/._PLOS-GENETICS_Fig.2C.pzf
- PLOS-GENETICS_Fig.2B.pzf
- __MACOSX/._PLOS-GENETICS_Fig.2B.pzf
- PLOS-GENETICS_Fig.2A.pzf
- __MACOSX/._PLOS-GENETICS_Fig.2A.pzf
- PLOS-GENETICS_Fig.S1K.pzf
- __MACOSX/._PLOS-GENETICS_Fig.S1K.pzf
- PLOS-GENETICS_Fig.S1J.pzf
- __MACOSX/._PLOS-GENETICS_Fig.S1J.pzf
- PLOS-GENETICS_Fig.S1I.pzf
- __MACOSX/._PLOS-GENETICS_Fig.S1I.pzf
- PLOS-GENETICS_Fig.S1H.pzf
- __MACOSX/._PLOS-GENETICS_Fig.S1H.pzf
- PLOS-GENETICS_Fig.S1F.pzf
- __MACOSX/._PLOS-GENETICS_Fig.S1F.pzf
- PLOS-GENETICS_Fig.S1E.pzf
- __MACOSX/._PLOS-GENETICS_Fig.S1E.pzf
- PLOS-GENETICS_Fig.S1D.pzf
- __MACOSX/._PLOS-GENETICS_Fig.S1D.pzf
- PLOS-GENETICS_Fig.S1C.pzf
- __MACOSX/._PLOS-GENETICS_Fig.S1C.pzf
- PLOS-GENETICS_Fig.S1B.pzf
- __MACOSX/._PLOS-GENETICS_Fig.S1B.pzf
- PLOS-GENETICS_Fig.S1A.pzf
- __MACOSX/._PLOS-GENETICS_Fig.S1A.pzf
- PLOS-GENETICS_Fig.1N.pzf
- __MACOSX/._PLOS-GENETICS_Fig.1N.pzf
- PLOS-GENETICS_Fig.1L.pzf
- __MACOSX/._PLOS-GENETICS_Fig.1L.pzf
- PLOS-GENETICS_Fig.1K.pzf
- __MACOSX/._PLOS-GENETICS_Fig.1K.pzf
- PLOS-GENETICS_Fig.1J.pzf
- __MACOSX/._PLOS-GENETICS_Fig.1J.pzf
- PLOS-GENETICS_Fig.1I.pzf
- __MACOSX/._PLOS-GENETICS_Fig.1I.pzf
- PLOS-GENETICS_Fig.1H.pzf
- __MACOSX/._PLOS-GENETICS_Fig.1H.pzf
- PLOS-GENETICS_Fig.1G.pzf
- __MACOSX/._PLOS-GENETICS_Fig.1G.pzf
- PLOS-GENETICS_Fig.1F.pzf
- __MACOSX/._PLOS-GENETICS_Fig.1F.pzf
- PLOS-GENETICS_Fig.1E.pzf
- __MACOSX/._PLOS-GENETICS_Fig.1E.pzf
- PLOS-GENETICS_Fig.1D.pzf
- __MACOSX/._PLOS-GENETICS_Fig.1D.pzf
- PLOS-GENETICS_Fig.1B.pzf
- __MACOSX/._PLOS-GENETICS_Fig.1B.pzf
- PLOS-GENETICS_Fig.S12A.pzf
- __MACOSX/._PLOS-GENETICS_Fig.S12A.pzf
- PLOS-GENETICS_Fig.1C.pzf
- __MACOSX/._PLOS-GENETICS_Fig.1C.pzf
