# Supplementary material for: Taste and pheromonal inputs govern the regulation of time investment for mating by sexual experience in male Drosophila melanogaster
Source: PLoS Genet. 2023 May 22;19(5):e1010753. doi: 10.1371/journal.pgen.1010753 (PMC10237673; doi:10.1371/journal.pgen.1010753)
Supplement: S2 Raw Data — (ZIP) [file pgen.1010753.s019.zip]

Archive with 8 entries (8 files):
- PLOS-GENETICS_Fig.11E.pzf
- __MACOSX/._PLOS-GENETICS_Fig.11E.pzf
- PLOS-GENETICS_Fig.S11A.pzf
- __MACOSX/._PLOS-GENETICS_Fig.S11A.pzf
- PLOS-GENETICS_Fig.11G.pzf
- __MACOSX/._PLOS-GENETICS_Fig.11G.pzf
- PLOS-GENETICS_Fig.11F.pzf
- __MACOSX/._PLOS-GENETICS_Fig.11F.pzf
